# Supplementary material for: Dengue virus susceptibility in Aedes aegypti linked to natural cytochrome P450 promoter variants
Source: Nat Commun. 2025 Aug 12;16:7468. doi: 10.1038/s41467-025-62693-y (PMC12343897; doi:10.1038/s41467-025-62693-y)
Supplement: Supplementary file 3 — Supplementary Data 1 [file 41467_2025_62693_MOESM3_ESM.xlsx]

## Sheet: infected vs uninfected 24h UP
Id	NCBI_ID	VectorBase_ID	NCBI_chr	start	stop	strand	NCBI_gene_biotype	VectorBase_ebi_biotype	NCBI_product	VectorBase_description	predicted_description	D1-24-L-1	D1-24-L-2	D1-24-L-3	D1-24-L-4	D1-24-L-5	D1-24-L-6	D1-24-L-7	D1-24-L-8	D1-24-H-1	D1-24-H-2	D1-24-H-3	D1-24-H-4	D1-24-H-5	D1-24-H-6	D1-24-H-7	D1-24-H-8	norm.D1-24-L-1	norm.D1-24-L-2	norm.D1-24-L-3	norm.D1-24-L-4	norm.D1-24-L-5	norm.D1-24-L-6	norm.D1-24-L-7	norm.D1-24-L-8	norm.D1-24-H-1	norm.D1-24-H-2	norm.D1-24-H-3	norm.D1-24-H-4	norm.D1-24-H-5	norm.D1-24-H-6	norm.D1-24-H-7	norm.D1-24-H-8	baseMean	D1L24	D1H24	FC	log2FoldChange	pvalue
gene2571	LOC5567406	AAEL006077	NC_035107.1	183342281	183737311	+	protein_coding	protein_coding	allatostatin-A receptor	allatostatin receptor		16	17	6	11	6	12	8	19	2048	2818	3	8	13	7	12	14	18	18	10	26	6	12	11	26	2963	4616	4	13	14	9	12	14	251.06	16	956	60.415	5.91683	1.14331e-08
gene6013	LOC5563931	AAEL021056	NC_035108.1	105209305	105210788	-	lncRNA	lncRNA	uncharacterized LOC5563931	unspecified product		0	0	0	1	0	1	1	4	2	1083	0	5	1	3	6704	0	0	0	0	2	0	1	1	5	3	1774	0	8	1	4	6749	0	273.69	1	1067	794.699	9.63426	2.28883e-07
gene13451	LOC5576269	AAEL012425	NC_035109.1	125882237	125940369	-	protein_coding	protein_coding	fatty acid hydroxylase domain-containing protein 2	sterol desaturase		12	11	6	3	39	19	4	21	10	610	11	2	3	13	3359	16	13	12	10	7	40	19	5	28	14	999	15	3	3	18	3382	16	175.25	17	556	32.782	5.03483	4.87624e-07
gene4946	LOC5565111	AAEL004588	NC_035108.1	35100548	35146136	-	protein_coding	protein_coding	uncharacterized LOC5565111	unspecified product		8	2	16	10	1	10	6	4	17	1768	13	26	8	5	611	7	9	2	26	23	1	10	8	5	25	2896	17	41	9	7	615	7	142.25	10	452	42.784	5.41899	7.51094e-07
gene12639	LOC5577691	AAEL013327	NC_035109.1	74768981	74816463	+	protein_coding	protein_coding	uncharacterized LOC5577691	unspecified product		201	53	48	31	67	30	62	245	33	3938	80	28	14	233	5979	213	225	57	78	73	68	30	84	330	48	6451	107	44	16	315	6020	216	555.56	118	1652	13.99	3.80631	4.24942e-06
gene12645	LOC5564268	AAEL014366	NC_035109.1	75099955	75170886	+	protein_coding	protein_coding	protein takeout	unspecified product		140	156	80	40	196	122	222	230	81	2572	201	183	40	343	2995	340	156	169	129	94	199	120	301	309	117	4213	270	289	45	464	3015	346	540.06	185	1095	5.918	2.56514	2.89088e-05
gene15205	LOC5574552	AAEL011232	NC_035109.1	239508388	239525959	-	protein_coding	protein_coding	uncharacterized LOC5574552	unspecified product		0	0	0	0	2	0	0	3	0	3	0	1	2	3	68	338	0	0	0	0	2	0	0	4	0	5	0	2	2	4	68	344	29.03	1	53	59.072	5.88441	2.19066e-05
gene5408	LOC5570388	AAEL008289	NC_035108.1	67256443	67269782	-	protein_coding	protein_coding	pupal cuticle protein Edg-78E	pupal cuticle protein 78E, putative		23	0	12	3	14	1	7	63	1	2241	9	12	4	12	4609	7	26	0	19	7	14	1	10	85	1	3671	12	19	4	16	4640	7	463.56	20	1046	51.479	5.6859	4.65171e-05
gene7477	LOC5578868	AAEL003726	NC_035108.1	197933871	197937373	+	protein_coding	protein_coding	uncharacterized LOC5578868	ANK_REP_REGION domain-containing protein [Source:UniProtKB/TrEMBL;Acc:A0A1S4F5J5]		13	21	35	14	35	15	25	32	72	18	36	86	131	36	25	700	15	23	57	33	36	15	34	43	104	29	48	136	146	49	25	711	69.19	32	156	4.931	2.30184	6.31471e-05
gene6362	LOC5575145	AAEL012978	NC_035108.1	124789459	124824244	-	protein_coding	protein_coding	uncharacterized LOC5575145	unspecified product		24	8	7	3	166	49	5	55	103	67	73	353	450	74	254	133	27	9	11	7	169	48	7	74	149	110	98	558	501	100	256	135	140.69	44	238	5.373	2.42572	6.61332e-05
gene7708	LOC5574471	AAEL002367	NC_035108.1	213989344	213999002	+	protein_coding	protein_coding	esterase B1	Carboxy/choline esterase Alpha Esterase		9	4	23	9	30	19	14	25	28	110	125	1	169	32	91	122	10	4	37	21	31	19	19	34	41	180	168	2	188	43	92	124	89.03	22	105	4.796	2.26183	9.02017e-05
gene7732	LOC5570872	AAEL008638	NC_035108.1	215020562	215096550	+	protein_coding	protein_coding	probable cytochrome P450 49a1	cytochrome P450		8	11	19	6	112	37	7	18	122	342	23	23	35	49	870	37	9	12	31	14	114	36	10	24	176	560	31	36	39	66	876	38	192.03	31	228	7.244	2.8567	0.000162394
gene17105	LOC23687722	AAEL017302	NC_035109.1	347276443	347277459	+	protein_coding	protein_coding	farnesol dehydrogenase	unspecified product		1423	1760	528	360	2064	468	215	1241	2125	6906	588	723	6900	1137	10946	2888	1591	1902	854	844	2099	461	292	1670	3074	11313	789	1144	7677	1538	11020	2935	4023.62	1214	4936	4.066	2.02359	0.000225396
gene14113	LOC5574133	AAEL010951	NC_035109.1	167758086	167776777	+	protein_coding	protein_coding	cysteine sulfinic acid decarboxylase	glutamate decarboxylase		46	48	60	12	339	124	43	323	443	276	556	79	804	100	639	512	51	52	97	28	345	122	58	435	641	452	746	125	894	135	643	520	553.03	148	520	3.492	1.80422	0.000255593
gene3101	LOC5574622	AAEL022734	NC_035107.1	215452060	215689779	-	protein_coding	protein_coding	ATP-binding cassette sub-family G member 8	unspecified product		40	10	11	8	22	27	23	23	26	272	40	31	12	42	927	15	45	11	18	19	22	27	31	31	38	446	54	49	13	57	933	15	82	26	201	7.855	2.97366	0.000279426
gene14273	LOC5573598	AAEL002124	NC_035109.1	177013915	177037009	+	protein_coding	protein_coding	venom serine protease Bi-VSP	Clip-Domain Serine Protease family D		29	6	7	8	35	25	11	87	17	815	13	9	4	20	2530	53	32	6	11	19	36	25	15	117	25	1335	17	14	4	27	2547	54	250.81	33	503	15.343	3.93954	0.000309101
gene3113	LOC5569225	AAEL007500	NC_035107.1	216445651	216483487	+	protein_coding	protein_coding	alpha-tocopherol transfer protein-like	CRAL_TRIO_N domain-containing protein [Source:UniProtKB/TrEMBL;Acc:A0A1S4FGV5]		7	1	0	0	13	7	0	12	3	303	0	0	1	2	898	0	8	1	0	0	13	7	0	16	4	496	0	0	1	3	904	0	69.47	6	176	30.179	4.91546	0.000336785
[truncated: 3 more columns]

## Sheet: infected vs uninfected 24h DOWN
Candidate for functional follow-up	Id	NCBI_ID	VectorBase_ID	NCBI_chr	start	stop	strand	NCBI_gene_biotype	VectorBase_ebi_biotype	NCBI_product	VectorBase_description	predicted_description	D1-24-L-1	D1-24-L-2	D1-24-L-3	D1-24-L-4	D1-24-L-5	D1-24-L-6	D1-24-L-7	D1-24-L-8	D1-24-H-1	D1-24-H-2	D1-24-H-3	D1-24-H-4	D1-24-H-5	D1-24-H-6	D1-24-H-7	D1-24-H-8	norm.D1-24-L-1	norm.D1-24-L-2	norm.D1-24-L-3	norm.D1-24-L-4	norm.D1-24-L-5	norm.D1-24-L-6	norm.D1-24-L-7	norm.D1-24-L-8	norm.D1-24-H-1	norm.D1-24-H-2	norm.D1-24-H-3	norm.D1-24-H-4	norm.D1-24-H-5	norm.D1-24-H-6	norm.D1-24-H-7	norm.D1-24-H-8	baseMean	D1L24	D1H24	FC	log2FoldChange
x	gene11784	LOC23687564	AAEL017144	NC_035109.1	14775074	14776091	+	protein_coding	protein_coding	glycine-rich protein 5	unspecified product		19780	31	42	94	355	200	36	56	6	28	43	51	65	27	87	67	22109	33	68	220	361	197	49	75	9	46	58	81	72	37	88	68	800.53	2889	57	0.02	-5.65452
	gene17732	LOC5576161	AAEL007259	NC_035109.1	390244872	390280243	-	protein_coding	protein_coding	transmembrane protein 19	unspecified product		16852	239	187	227	551	336	215	244	140	178	223	183	256	210	264	347	18836	258	302	532	560	331	292	328	203	292	299	289	285	284	266	353	1043.28	2680	284	0.106	-3.23816
	gene6361	LOC5575143	AAEL012974	NC_035108.1	124739629	124754080	-	protein_coding	protein_coding	glycine cleavage system H protein, mitochondrial	Glycine cleavage system H protein [Source:UniProtKB/TrEMBL;Acc:Q0IE94]		11330	79	134	363	219	470	134	428	89	105	249	121	148	162	186	309	12664	85	217	851	223	463	182	576	129	172	334	191	165	219	187	314	781.03	1908	214	0.112	-3.15497
	gene3671	LOC5576725	AAEL002964	NC_035107.1	261378140	261379928	+	protein_coding	protein_coding	endochitinase	brain chitinase and chia		2799	7	9	39	92	37	21	31	7	10	19	19	20	5	16	6	3129	8	15	91	94	36	29	42	10	16	25	30	22	7	16	6	132.84	430	16	0.039	-4.68227
	gene308	LOC5579417	AAEL015458	NC_035107.1	22490543	22492673	-	protein_coding	protein_coding	transferrin	transferrin		23144	11	286	265	699	457	141	53	7	50	29	22	167	67	233	46	25869	12	462	621	711	450	191	71	10	82	39	35	186	91	235	47	976.28	3548	91	0.026	-5.29058
x	gene16202	LOC5567446	AAEL006102	NC_035109.1	307409203	307418306	+	protein_coding	protein_coding	gelsolin	gelsolin precursor		20625	45	41	394	363	228	231	971	30	141	174	107	70	67	247	158	23053	49	66	924	369	224	314	1306	43	231	233	169	78	91	249	161	1167.09	3288	157	0.048	-4.38804
x	gene12659	LOC5572681	AAEL009955	NC_035109.1	77687304	77708562	+	protein_coding	protein_coding	apolipophorins	unspecified product		297045	344	1038	5724	4381	2078	2623	1362	89	235	3348	1870	503	702	779	622	332019	372	1678	13417	4454	2045	3562	1833	129	385	4491	2958	560	950	784	632	11926.2	44922	1361	0.03	-5.04361
	gene2340	LOC5564415	AAEL014426	NC_035107.1	159026490	159043037	+	protein_coding	protein_coding	glycine dehydrogenase (decarboxylating), mitochondrial	glycine dehydrogenase		21197	27	70	473	326	188	86	73	12	23	188	80	21	106	84	109	23693	29	113	1109	331	185	117	98	17	38	252	127	23	143	85	111	883.28	3209	100	0.031	-5.00907
	TR15722|c1_g1_i1												23	42	25	20	12	18	11	55	1	0	0	0	0	6	0	3	26	45	40	47	12	18	15	74	1	0	0	0	0	8	0	3	30.91	35	2	0.049	-4.34195
	gene4690	LOC5571775	AAEL009291	NC_035108.1	17435501	17437172	-	protein_coding	protein_coding	venom serine carboxypeptidase	retinoid-inducible serine carboxypeptidase (serine carboxypeptidase		12746	24	220	304	584	488	266	240	76	27	214	209	232	341	70	233	14247	26	356	713	594	480	361	323	110	44	287	331	258	461	70	237	821.16	2138	225	0.105	-3.2475
	gene10071	LOC5572428	AAEL001794	NC_035108.1	374707048	374736395	+	protein_coding	protein_coding	CD109 antigen	macroglobulin/complement		4462	10	24	38	80	41	33	28	13	2	23	26	41	26	74	49	4987	11	39	89	81	40	45	38	19	3	31	41	46	35	75	50	234.5	666	38	0.056	-4.1477
	gene1044	LOC5578622	AAEL003606	NC_035107.1	69189558	69196286	-	protein_coding	protein_coding	multifunctional protein ADE2	purine biosynthesis protein 6, pur6		38552	1085	663	967	2111	1702	1336	1375	556	887	832	1085	1317	1019	2027	553	43091	1172	1072	2267	2146	1675	1814	1850	804	1453	1116	1716	1465	1379	2041	562	2643.91	6886	1317	0.191	-2.38565
	gene15434	LOC5575325	AAEL002580	NC_035109.1	256624089	256649887	+	protein_coding	protein_coding	transmembrane protease serine 2	unspecified product		3943	3	11	43	44	50	14	7	17	3	29	6	12	4	20	30	4407	3	18	101	45	49	19	9	25	5	39	9	13	5	20	30	239.75	581	18	0.032	-4.96855
	gene15465	LOC5575351	AAEL002610	NC_035109.1	257284592	257286181	-	protein_coding	protein_coding	tryptase	serine protease		4844	4	4	12	4	18	7	5	1	1	6	1	11	2	8	46	5414	4	6	28	4	18	10	7	1	2	8	2	12	3	8	47	232.44	686	10	0.015	-6.02882
x	gene17103	LOC5566051	AAEL023384	NC_035109.1	346885841	347093560	+	protein_coding	protein_coding	mucin-5AC	unspecified product		2	85	2	0	11	935	12	685	15	7	1	2	9	24	3	13	2	92	3	0	11	920	16	922	22	11	1	3	10	32	3	13	69.62	246	12	0.049	-4.33785
	gene4721	LOC5570664	AAEL008485	NC_035108.1	19029969	19046422	+	protein_coding	protein_coding	27 kDa hemolymph protein	unspecified product		6487	18	14	167	92	30	82	21	8	11	67	53	11	33	28	25	7251	19	23	391	94	30	111	28	12	18	90	84	12	45	28	25	306.81	993	39	0.04	-4.65847
	gene6106	LOC5565675	AAEL024161	NC_035108.1	110903660	110904488	-	lncRNA	lncRNA	uncharacterized LOC5565675	unspecified product		5620	10	4	19	21	21	16	30	0	3	14	11	17	4	9	47	6282	11	6	45	21	21	22	40	0	5	19	17	19	5	9	48	258.41	806	15	0.019	-5.70429
x	gene15436	LOC5575326	AAEL002601	NC_035109.1	256667088	256670733	+	protein_coding	protein_coding	proclotting enzyme	Clip-Domain Serine Protease family A. Protease homologue.		3654	2	7	46	32	60	16	14	3	1	21	20	11	10	18	34	4084	2	11	108	33	59	22	19	4	2	28	32	12	14	18	35	198.66	542	18	0.034	-4.89828
	gene6869	LOC5572916	AAEL010125	NC_035108.1	161626755	161628833	-	protein_coding	protein_coding	leucine-rich repeat transmembrane neuronal protein 4	leucine-rich immune protein (Coil-less)		2810	1	1	16	18	22	6	11	0	1	6	5	3	3	12	16	3141	1	2	38	18	22	8	15	0	2	8	8	3	4	12	16	129.44	406	7	0.017	-5.89099
	gene1045	LOC5578623	AAEL003581	NC_035107.1	69218288	69237296	+	protein_coding	protein_coding	amidophosphoribosyltransferase	amidophosphoribosyltransferase		16637	312	310	513	898	972	598	627	188	241	451	348	496	389	676	983	18596	337	501	1202	913	957	812	844	272	395	605	550	552	526	681	999	1494.53	3020	572	0.19	-2.39822
	gene11706	LOC5570229	AAEL008160	NC_035109.1	9993811	10002427	-	protein_coding	protein_coding	fatty acid synthase	fatty acid synthase		7862	1	14	138	23	11	1938	12	3	4	18	22	5	12	7	148	8788	1	23	323	23	11	2632	16	4	7	24	35	6	16	7	150	552.66	1477	31	0.021	-5.559
	gene1343	LOC5572541	AAEL028144	NC_035107.1	92289545	92313119	+	protein_coding	protein_coding	alanine aminotransferase 1	unspecified product		26645	89	186	741	1014	397	281	227	63	48	547	284	30	249	162	98	29782	96	301	1737	1031	391	382	305	91	79	734	449	33	337	163	100	1193.19	4253	248	0.058	-4.09756
	gene15463	LOC5575349	AAEL002624	NC_035109.1	257262783	257264911	-	protein_coding	protein_coding	tryptase	serine protease		1040	0	3	4	16	21	3	2	0	0	1	1	2	4	6	2	1162	0	5	9	16	21	4	3	0	0	1	2	2	5	6	2	72.97	152	2	0.016	-5.93885
	gene15698	LOC5579531	AAEL013857	NC_035109.1	275133883	275135140	+	protein_coding	protein_coding	serine protease Hayan	unspecified product		14787	32	79	438	452	278	166	116	6	20	271	232	51	53	71	33	16528	35	128	1027	460	274	225	156	9	33	364	367	57	72	71	34	646.16	2354	126	0.053	-4.2257
x	gene4636	LOC5578208	AAEL003467	NC_035108.1	15086134	15087582	-	protein_coding	protein_coding	27 kDa hemolymph protein	unspecified product		4555	18	12	104	56	50	41	17	0	3	40	25	12	6	10	20	5091	19	19	244	57	49	56	23	0	5	54	40	13	8	10	20	318.38	695	19	0.027	-5.2024
	gene5585	LOC5570847	AAEL008620	NC_035108.1	80565217	80567110	-	protein_coding	protein_coding	37 kDa salivary gland allergen Aed a 2-like	D7 protein, putative		6415	5	16	182	110	36	67	59	3	20	97	44	23	22	29	53	7170	5	26	427	112	35	91	79	4	33	130	70	26	30	29	54	332.19	993	47	0.047	-4.4002
	gene7600	LOC23687956	AAEL017536	NC_035108.1	205873702	205887578	-	protein_coding	protein_coding	holotricin-3	holotricin glycine rich repeat protein (GRRP) anti-microbial peptide		16057	3	30	129	289	334	46	102	1	9	22	23	7	47	60	267	17948	3	49	302	294	329	62	137	1	15	30	36	8	64	60	271	872.66	2390	61	0.025	-5.29506
	TR11704|c0_g1_i1												48	0	43	0	0	47	0	0	0	0	0	0	0	0	0	0	54	0	70	0	0	46	0	0	0	0	0	0	0	0	0	0	10.81	21	0	0.006	-7.41515
	gene10980	LOC5566999	AAEL005748	NC_035108.1	436023103	436038301	-	protein_coding	protein_coding	elastase-1	elastase, putative		1771	1	4	37	12	5	18	11	1	3	13	6	7	1	24	9	1980	1	6	87	12	5	24	15	1	5	17	9	8	1	24	9	85.56	266	9	0.036	-4.7891
	gene12451	LOC5573084	AAEL010276	NC_035109.1	61796852	61804403	-	protein_coding	protein_coding	aminomethyltransferase, mitochondrial	aminomethyltransferase		7616	12	16	163	116	51	14	19	7	10	40	38	13	50	25	27	8513	13	26	382	118	50	19	26	10	16	54	60	14	68	25	27	324.22	1143	34	0.03	-5.05046
	gene15437	LOC5575327	AAEL020706	NC_035109.1	256678839	256689727	+	protein_coding	protein_coding	serine protease 55	unspecified product		1172	0	7	9	15	298	4	21	6	1	4	2	9	4	16	10	1310	0	11	21	15	293	5	28	9	2	5	3	10	5	16	10	86.97	210	8	0.037	-4.76553
	gene9324	LOC5568251	AAEL006674	NC_035108.1	325041861	325043294	-	protein_coding	protein_coding	melanization protease 1	Clip-Domain Serine Protease family B.		2277	3	4	62	22	58	15	24	0	1	8	3	2	2	21	27	2545	3	6	145	22	57	20	32	0	2	11	5	2	3	21	27	200.12	354	9	0.025	-5.2937
x	gene11762	LOC5573303	AAEL010393	NC_035109.1	13380903	13393919	+	protein_coding	protein_coding	ferritin subunit-like	ferritin subunit, putative		680	0	5	6	9	3	9	0	0	1	4	1	5	0	2	8	760	0	8	14	9	3	12	0	0	2	5	2	6	0	2	8	38.69	101	3	0.032	-4.97576
x	gene10330	LOC5568622	AAEL006968	NC_035108.1	398747602	398748979	-	protein_coding	protein_coding	uncharacterized LOC5568622	unspecified product		5754	8	4	207	272	362	29	28	55	6	5	38	42	24	27	42	6431	9	6	485	277	356	39	38	80	10	7	60	47	32	27	43	425.12	955	38	0.04	-4.64055
	gene3559	LOC5578921	AAEL003766	NC_035107.1	249118235	249121748	+	protein_coding	protein_coding	uncharacterized LOC5578921	unspecified product		1393	5	6	47	47	66	11	26	12	3	30	7	6	3	15	23	1557	5	10	110	48	65	15	35	17	5	40	11	7	4	15	23	80.81	231	15	0.067	-3.89595
	gene4547	LOC23687449	AAEL017029	NC_035108.1	6799065	6889674	-	protein_coding	protein_coding	protein henna	unspecified product		12058	20	72	259	199	525	83	84	39	9	168	123	17	84	68	50	13478	22	116	607	202	517	113	113	56	15	225	195	19	114	68	51	607.88	1896	93	0.049	-4.34941
	gene6729	LOC5569608	AAEL001271	NC_035108.1	152944434	152961331	-	protein_coding	protein_coding	uncharacterized LOC5569608	unspecified product		1932	3	8	30	53	70	5	27	14	10	5	11	10	15	9	16	2159	3	13	70	54	69	7	36	20	16	7	17	11	20	9	16	121.66	301	14	0.049	-4.3495
	gene13148	LOC5563609	AAEL000087	NC_035109.1	105173150	105239403	+	protein_coding	protein_coding	CD109 antigen	macroglobulin/complement		1462	8	75	19	20	45	58	33	11	17	17	41	13	7	32	25	1634	9	121	45	20	44	79	44	16	28	23	65	14	9	32	25	89.16	250	26	0.107	-3.2249
	gene11179	LOC5569810	AAEL001306	NC_035108.1	448016444	448038534	-	protein_coding	protein_coding	uncharacterized LOC5569810	unspecified product		24	13	12	3	28	15	8	597	4	5	6	3	13	4	0	8	27	14	19	7	28	15	11	803	6	8	8	5	14	5	0	8	57.28	116	7	0.06	-4.0521
	gene8610	LOC5572656	AAEL001878	NC_035108.1	275800558	275868178	+	protein_coding	protein_coding	pancreatic triacylglycerol lipase	lipase		216	226	170	235	17	286	48	34	6	3	4	24	0	36	15	35	241	244	275	551	17	282	65	46	9	5	5	38	0	49	15	36	117.41	215	20	0.091	-3.451
	gene6534	LOC5573677	AAEL010656	NC_035108.1	136069850	136072265	-	protein_coding	protein_coding	MAP kinase phosphatase with leucine-rich repeats protein 1	leucine-rich immune protein (Short)		1481	4	27	56	50	8	64	21	3	3	20	16	10	3	9	12	1655	4	44	131	51	8	87	28	4	5	27	25	11	4	9	12	88.53	251	12	0.049	-4.34624
	gene11576	LOC5567859	AAEL006323	NC_035109.1	2724829	2727470	-	protein_coding	protein_coding	glutamyl aminopeptidase	unspecified product		4801	15	9	28	25	33	11	27	7	9	8	6	4	7	106	26	5366	16	15	66	25	32	15	36	10	15	11	9	4	9	107	26	303.12	696	24	0.035	-4.84587
	gene13142	LOC5563663	AAEL000037	NC_035109.1	105057300	105059106	+	protein_coding	protein_coding	serine protease easter	Clip-Domain Serine Protease family B.		1263	7	3	13	12	25	10	2	1	2	3	11	13	2	11	11	1412	8	5	30	12	25	14	3	1	3	4	17	14	3	11	11	105.72	189	8	0.044	-4.49797
	gene4959	LOC110675450	AAEL022847	NC_035108.1	35737917	35805718	-	lncRNA	lncRNA	uncharacterized LOC110675450	unspecified product		245	100	449	1	24	332	54	11	3	12	29	8	1	2	10	5	274	108	726	2	24	327	73	15	4	20	39	13	1	3	10	5	141.19	194	12	0.061	-4.02563
	gene4423	LOC5566107	AAEL005199	NC_035108.1	1463301	1465371	+	protein_coding	protein_coding	venom carboxylesterase-6	Carboxylic ester hydrolase [Source:UniProtKB/TrEMBL;Acc:A0A1S4F9U8]		1174	0	1	11	32	6	15	9	6	1	6	5	0	4	3	3	1312	0	2	26	33	6	20	12	9	2	8	8	0	5	3	3	56.72	176	5	0.027	-5.19382
	gene4617	LOC5575764	AAEL002720	NC_035108.1	14433260	14455978	+	protein_coding	protein_coding	leukocyte elastase inhibitor	Serine Protease Inhibitor (serpin) likely cleavage at V/V.		6092	12	21	62	48	71	23	38	1	8	13	15	35	23	109	54	6809	13	34	145	49	70	31	51	1	13	17	24	39	31	110	55	397.62	900	36	0.041	-4.6243
x	gene3469	LOC5563621	AAEL000064	NC_035107.1	243039234	243055025	-	protein_coding	protein_coding	L-dopachrome tautomerase yellow-f2	dopachrome-conversion enzyme (DCE) isoenzyme, putative		3432	0	8	22	67	691	11	29	41	4	10	6	4	12	22	21	3836	0	13	52	68	680	15	39	59	7	13	9	4	16	22	21	236.25	588	19	0.033	-4.93261
	gene17789	LOC5565448	AAEL000668	NC_035109.1	395376851	395378817	-	protein_coding	protein_coding	protein flightless-1 homolog	unspecified product		3220	14	3	2	43	18	16	0	4	1	18	18	0	2	14	23	3599	15	5	5	44	18	22	0	6	2	24	28	0	3	14	23	127.56	464	12	0.027	-5.19388
	gene9581	LOC5573098	AAEL023632	NC_035108.1	340963717	340973868	-	protein_coding	protein_coding	microsomal triglyceride transfer protein large subunit	unspecified product		627	3	4	19	26	24	11	2	5	5	8	5	3	17	2	2	701	3	6	45	26	24	15	3	7	8	11	8	3	23	2	2	37.69	103	8	0.079	-3.66361
	TR15938|c0_g1_i1											EAT32668.1 AAEL015114-PA	47	3	3	50	18	98	3	3	0	0	11	0	2	1	0	6	53	3	5	117	18	96	4	4	0	0	15	0	2	1	0	6	18.41	38	3	0.086	-3.54508
	TR2324|c0_g2_i1												24	7	47	1	3	8	432	74	4	1	1	2	4	31	3	5	27	8	76	2	3	8	587	100	6	2	1	3	4	42	3	5	33.59	101	8	0.083	-3.58906
	gene13259	LOC5576784	AAEL012764	NC_035109.1	111748466	111771935	-	protein_coding	protein_coding	glycine N-methyltransferase	unspecified product		8788	20	55	189	254	112	241	64	5	15	126	110	7	58	54	58	9823	22	89	443	258	110	327	86	7	25	169	174	8	78	54	59	413.06	1395	72	0.052	-4.27729
	gene14120	LOC5574136	AAEL010943	NC_035109.1	168075688	168107591	-	protein_coding	protein_coding	alpha-tocopherol transfer protein-like	unspecified product		211	2	4	7	5	28	10	158	2	3	3	6	2	2	2	6	236	2	6	16	5	28	14	213	3	5	4	9	2	3	2	6	30.72	65	4	0.067	-3.89013
	gene16715	LOC5576909	AAEL012856	NC_035109.1	339240504	339241235	+	protein_coding	protein_coding	uncharacterized LOC5576909	unspecified product		5918	14	21	35	90	11	33	20	9	18	54	102	30	23	76	37	6615	15	34	82	92	11	45	27	13	29	72	161	33	31	77	38	286.66	865	57	0.066	-3.92414
	gene15286	LOC5566582	AAEL000786	NC_035109.1	246025774	246027077	-	protein_coding	protein_coding	basement membrane-specific heparan sulfate proteoglycan core protein	Laminin IV type A domain-containing protein [Source:UniProtKB/TrEMBL;Acc:A0A1S4EWU9]		5288	14	13	120	146	94	50	36	4	3	63	41	10	24	26	78	5911	15	21	281	148	93	68	48	6	5	85	65	11	32	26	79	262.41	823	39	0.047	-4.4073
x	gene1226	LOC5568416	AAEL006824	NC_035107.1	82804948	82813910	+	protein_coding	protein_coding	cytochrome P450 4g15	Cytochrome P450 [Source:UniProtKB/TrEMBL;Acc:A0A1S4FEN8]		17438	40	28	345	74	48	285	44	1	7	91	59	36	51	53	363	19491	43	45	809	75	47	387	59	1	11	122	93	40	69	53	369	983.12	2620	95	0.036	-4.78239
	gene1894	LOC5564064	AAEL004054	NC_035107.1	135800509	135834197	-	protein_coding	protein_coding	cytochrome P450 4g36	cytochrome P450		22546	591	29	624	211	1787	387	410	85	16	109	57	239	46	502	550	25201	639	47	1463	215	1759	526	552	123	26	146	90	266	62	505	559	1736.34	3800	222	0.059	-4.09359
	gene8527	LOC5571423	AAEL020855	NC_035108.1	269764329	270054424	-	protein_coding	protein_coding	titin	unspecified product		162	466	8	126	22	183	10	20	23	4	42	7	20	35	6	16	181	504	13	295	22	180	14	27	33	7	56	11	22	47	6	16	65.72	154	25	0.162	-2.62773
	TR13159|c1_g3_i1												7	3	17	6	215	158	9	36	2	2	4	18	5	6	16	12	8	3	27	14	219	156	12	48	3	3	5	28	6	8	16	12	23.06	61	10	0.169	-2.56318
	gene15100	LOC5567942	AAEL006389	NC_035109.1	231067194	231076200	-	protein_coding	protein_coding	digestive cysteine proteinase 1	cathepsin l		7730	12	25	221	258	1820	103	48	129	18	166	78	13	17	42	65	8640	13	40	518	262	1791	140	65	187	29	223	123	14	23	42	66	644.41	1434	88	0.062	-4.01573
	gene17912	LOC5564141	AAEL004120	NC_035109.1	403503142	403504277	-	protein_coding	protein_coding	MD-2-related lipid-recognition protein	Niemann-Pick Type C-2, putative		2889	10	8	66	55	65	27	17	4	11	35	15	11	17	30	26	3229	11	13	155	56	64	37	23	6	18	47	24	12	23	30	26	157.72	448	23	0.052	-4.25823
	gene4638	LOC5578210	AAEL003483	NC_035108.1	15120067	15121295	-	protein_coding	protein_coding	uncharacterized LOC5578210	unspecified product		4733	28	38	128	76	102	34	161	65	70	120	38	111	67	88	123	5290	30	61	300	77	100	46	217	94	115	161	60	123	91	89	125	320.81	765	107	0.14	-2.83369
	gene12536	LOC5567518	AAEL006138	NC_035109.1	68205694	68212449	-	protein_coding	protein_coding	vitellogenin-A1-like	unspecified product		1525707	1582	5698	60981	32495	10102	24477	9144	521	1262	25485	16148	593	4701	3489	873	1705345	1709	9212	142940	33040	9943	33237	12303	754	2067	34184	25541	660	6360	3513	887	66058.3	243466	9246	0.038	-4.71781
	gene5917	LOC5571390	AAEL009038	NC_035108.1	101731097	101746024	-	protein_coding	protein_coding	putative serine protease F56F10.1	prolylcarboxypeptidase, putative		3758	21	65	158	173	239	95	58	152	13	102	87	22	15	22	47	4200	23	105	370	176	235	129	78	220	21	137	138	24	20	22	48	258.81	664	79	0.119	-3.07514
	gene10977	LOC5567003	AAEL005753	NC_035108.1	435536306	435538226	-	protein_coding	protein_coding	serine protease snake	serine protease		1377	0	4	19	0	12	59	82	0	0	9	15	4	2	6	11	1539	0	6	45	0	12	80	110	0	0	12	24	4	3	6	11	103.78	224	8	0.034	-4.87417
	gene7301	LOC5574859	AAEL011453	NC_035108.1	186850045	186850842	+	protein_coding	protein_coding	perlucin-like protein	C-Type Lectin (CTL14)		98	16	1	20	5	47	1	0	1	0	2	1	0	2	0	0	110	17	2	47	5	46	1	0	1	0	3	2	0	3	0	0	14.41	28	1	0.04	-4.64063
	gene13138	LOC23687745	AAEL024669	NC_035109.1	104949202	104965650	+	protein_coding	protein_coding	serine protease easter	unspecified product		2511	3	11	49	72	30	14	10	13	2	14	16	21	8	28	49	2807	3	18	115	73	30	19	13	19	3	19	25	23	11	28	50	223.44	385	22	0.058	-4.09801
	gene15080	LOC5579042	AAEL013984	NC_035109.1	230434879	230436453	+	protein_coding	protein_coding	uncharacterized LOC5579042	unspecified product		1113	3	2	19	1	30	10	7	0	2	4	9	2	2	11	30	1244	3	3	45	1	30	14	9	0	3	5	14	2	3	11	30	60.94	169	8	0.052	-4.25296
	gene16717	LOC5576907	AAEL012858	NC_035109.1	339263645	339265247	-	protein_coding	protein_coding	uncharacterized LOC5576907	unspecified product		2466	6	16	58	25	21	80	24	0	4	32	31	4	7	6	12	2756	6	26	136	25	21	109	32	0	7	43	49	4	9	6	12	111.12	389	16	0.042	-4.56562
	gene17118	LOC5578083	AAEL003413	NC_035109.1	348394973	348415849	+	protein_coding	protein_coding	spondin-1	F-spondin		5669	9	21	185	142	94	51	51	18	4	98	50	22	34	115	71	6336	10	34	434	144	93	69	69	26	7	131	79	24	46	116	72	386.84	899	63	0.07	-3.83721
	gene3681	LOC5576719	AAEL002955	NC_035107.1	262056149	262063404	-	protein_coding	protein_coding	uncharacterized LOC5576719	unspecified product		59	64	3	23	0	70	2	156	0	1	1	0	0	2	0	0	66	69	5	54	0	69	3	210	0	2	1	0	0	3	0	0	39.53	60	1	0.014	-6.1925
	gene7204	LOC5572108		NC_035108.1	180600830	180653079	-	protein_coding		uncharacterized LOC5572108			5146	11	46	37	57	146	18	42	89	13	20	23	10	47	173	63	5752	12	74	87	58	144	24	57	129	21	27	36	11	64	174	64	308.91	776	66	0.085	-3.55651
	gene18154	LOC110680285	AAEL026175	NW_018734587.1	131999	149731	-	protein_coding	protein_coding	uncharacterized LOC110680285	unspecified product		1040	1	14	40	22	9	10	9	5	2	20	6	5	9	6	16	1162	1	23	94	22	9	14	12	7	3	27	9	6	12	6	16	53.44	167	11	0.066	-3.92681
	gene360	LOC5564668	AAEL014551	NC_035107.1	24523594	24528319	-	protein_coding	protein_coding	pancreatic lipase-related protein 2	triacylglycerol lipase, pancreatic		1532	4	9	45	50	26	12	1	1	0	29	14	10	8	12	9	1712	4	15	105	51	26	16	1	1	0	39	22	11	11	12	9	79.34	241	13	0.055	-4.178
	gene3229	LOC5580008	AAEL009642	NC_035107.1	222740836	222742705	+	protein_coding	protein_coding	cathepsin B-like cysteine proteinase 3	cathepsin b		35199	47	179	1493	1116	362	719	341	10	39	1028	549	31	154	125	43	39343	51	289	3500	1135	356	976	459	14	64	1379	868	34	208	126	44	1598.62	5764	342	0.059	-4.07264
	gene16716	LOC5576905	AAEL012855	NC_035109.1	339263397	339264528	+	protein_coding	protein_coding	uncharacterized LOC5576905	unspecified product		7823	13	19	234	170	52	68	50	3	5	145	72	23	17	20	51	8744	14	31	548	173	51	92	67	4	8	194	114	26	23	20	52	399.31	1215	55	0.046	-4.4571
	gene1310	LOC5574978	AAEL002510	NC_035107.1	90394257	90421721	-	protein_coding	protein_coding	serine hydroxymethyltransferase, cytosolic	serine hydroxymethyltransferase		33359	682	542	973	1082	1654	347	609	966	556	769	839	921	705	1388	1295	37287	737	876	2281	1100	1628	471	819	1398	911	1031	1327	1025	954	1397	1316	2291.88	5650	1170	0.207	-2.27103
	TR12667|c0_g1_i1											XP_001650051.2 neuronal acetylcholine receptor subunit beta-3	1	14	23	1	390	114	4	74	0	13	9	2	4	4	7	11	1	15	37	2	397	112	5	100	0	21	12	3	4	5	7	11	24.69	84	8	0.097	-3.35926
	gene10708	LOC5573204	AAEL001965	NC_035108.1	425532620	425541312	-	protein_coding	protein_coding	chitinase-like protein Idgf4	imaginal disc growth factor		10001	56	38	177	134	259	83	65	34	28	180	51	96	24	462	56	11179	61	61	415	136	255	113	87	49	46	241	81	107	32	465	57	559.81	1538	135	0.088	-3.50987
	gene5146	LOC5570479	AAEL001414	NC_035108.1	48256756	48258414	+	protein_coding	protein_coding	leucine-rich repeat transmembrane protein FLRT3	leucine-rich immune protein (Short)		12288	22	132	386	976	237	133	121	4	15	264	169	55	101	63	271	13735	24	213	905	992	233	181	163	6	25	354	267	61	137	63	275	801.22	2056	148	0.072	-3.78849
	gene1167	LOC5566500	AAEL026161	NC_035107.1	79997602	79998878	-	lncRNA	lncRNA	uncharacterized LOC5566500	unspecified product		2073	5	11	31	22	59	17	16	3	4	54	18	4	5	8	47	2317	5	18	73	22	58	23	22	4	7	72	28	4	7	8	48	157.88	317	22	0.071	-3.81813
	gene9105	LOC23687443	AAEL017023	NC_035108.1	309020232	309042731	+	protein_coding	protein_coding	CD109 antigen	unspecified product		3912	1	46	44	82	58	21	11	30	10	35	16	20	21	93	37	4373	1	74	103	83	57	29	15	43	16	47	25	22	28	94	38	219.25	592	39	0.067	-3.90867
	gene4897	LOC5574111	AAEL002276	NC_035108.1	29893391	29895381	+	protein_coding	protein_coding	coagulation factor XI	serine protease, putative		688	5	3	14	6	5	6	6	0	1	15	1	9	1	8	8	769	5	5	33	6	5	8	8	0	2	20	2	10	1	8	8	43.72	105	6	0.062	-4.00738
	TR11746|c0_g1_i1												18	33	18	7	0	16	0	53	2	0	0	0	0	0	1	0	20	36	29	16	0	16	0	71	3	0	0	0	0	0	1	0	12.03	24	0	0.026	-5.28157
CYP4G15 in this study
[truncated: 4 more columns]

## Sheet: infected vs uninfected 48h UP
Id	NCBI_ID	VectorBase_ID	NCBI_chr	start	stop	strand	NCBI_gene_biotype	VectorBase_ebi_biotype	NCBI_product	VectorBase_description	predicted_description	D1-48-L-1	D1-48-L-2	D1-48-L-3	D1-48-L-4	D1-48-L-5	D1-48-L-6	D1-48-L-7	D1-48-L-8	D1-48-H-1	D1-48-H-2	D1-48-H-3	D1-48-H-4	D1-48-H-5	D1-48-H-6	D1-48-H-7	D1-48-H-8	norm.D1-48-L-1	norm.D1-48-L-2	norm.D1-48-L-3	norm.D1-48-L-4	norm.D1-48-L-5	norm.D1-48-L-6	norm.D1-48-L-7	norm.D1-48-L-8	norm.D1-48-H-1	norm.D1-48-H-2	norm.D1-48-H-3	norm.D1-48-H-4	norm.D1-48-H-5	norm.D1-48-H-6	norm.D1-48-H-7	norm.D1-48-H-8	baseMean	D1L48	D1H48	FC	log2FoldChange	pvalue
TR10852|c0_g1_i1											AAF82286.1 late trypsin precursor	9	21	11	9	11	24	11	9	2111	170	363	5628	451	311	10	32	11	17	14	9	9	19	17	9	1812	207	425	8314	189	165	7	15	8283.22	13	1392	105.456	6.7205	3.2118e-11
gene783	LOC5570649	AAEL008467	NC_035107.1	53264818	53272606	+	protein_coding	protein_coding	cystathionine beta-synthase	cysteine synthase		13	4	0	0	0	3	0	0	2937	3	45	1581	10	87	159	118	16	3	0	0	0	2	0	0	2520	4	53	2336	4	46	114	54	1171.81	3	641	232.647	7.862	2.60651e-10
gene78	LOC5572380	AAEL009762	NC_035107.1	4090222	4124232	+	protein_coding	protein_coding	cytochrome P450 307a1	cytochrome P450		7	23	5	44	3	12	11	5	5073	42	213	40	522	147	35	234	8	19	6	45	2	9	17	5	4353	51	250	59	219	78	25	106	2926.34	14	643	45.582	5.51039	5.45387e-10
gene13059	LOC5563575	AAEL000080	NC_035109.1	102694137	102696809	-	protein_coding	protein_coding	phosphoenolpyruvate carboxykinase [GTP]	phosphoenolpyruvate carboxykinase		349	481	48	97	18	17	158	227	43145	95	797	9533	2338	1189	264	863	418	399	60	98	14	13	239	238	37026	116	934	14083	982	632	190	393	32408.2	185	6794	36.695	5.19751	1.1322e-07
gene9157	LOC5570300	AAEL015345	NC_035108.1	313786196	313910953	-	protein_coding	protein_coding	uncharacterized LOC5570300	unspecified product		3	6	0	4	2	5	3	4	93	9	3	6	5	7	5	5123	4	5	0	4	2	4	5	4	80	11	4	9	2	4	4	2330	87.06	4	306	87.463	6.45061	1.24655e-07
TR12551|c0_g2_i1											XP_001647937.2 phosphoenolpyruvate carboxykinase [GTP]	0	0	0	0	0	0	0	0	50	0	3	41	2	3	0	0	0	0	0	0	0	0	0	0	43	0	4	61	1	2	0	0	90.31	0	14	109.123	6.76982	8.12071e-07
TR15783|c0_g1_i1											XP_011493259.1 beta-hexosaminidase subunit beta isoform X2	12	11	6	6	8	5	6	0	72	66	23	705	6	28	4	29	14	9	8	6	6	4	9	0	62	80	27	1041	3	15	3	13	270.16	7	156	21.734	4.4419	1.16377e-06
TR5740|c0_g1_i1											KFB50291.1 AGAP004837-PA-like protein	1	1	1	1	0	2	0	0	11	11	6	18	25	11	3	33	1	1	1	1	0	2	0	0	9	13	7	27	10	6	2	15	12.69	1	11	12.865	3.68538	1.17762e-06
TR8426|c0_g2_i8											XP_001655365.1 probable chitinase 10	2	0	0	0	0	1	0	0	1691	5	14	2	0	3	967	0	2	0	0	0	0	1	0	0	1451	6	16	3	0	2	695	0	437.09	0	272	528.303	9.04522	9.7571e-07
gene17589	LOC5571916	AAEL021302	NC_035109.1	380464905	380491021	+	protein_coding	protein_coding	putative helicase MOV-10	unspecified product		60	114	145	72	113	285	46	340	1373	135	112	434	334	835	2650	3626	72	95	182	73	89	222	70	356	1178	164	131	641	140	443	1904	1649	909	145	781	5.386	2.42922	2.50447e-06
TR1451|c0_g1_i1												3	4	0	2	2	1	0	1	156	5	4	6	1242	7	1	18	4	3	0	2	2	1	0	1	134	6	5	9	521	4	1	8	31.41	2	86	50.633	5.662	3.91436e-06
gene1932	LOC5571498	AAEL001626	NC_035107.1	138613084	138661419	-	protein_coding	protein_coding	zinc transporter ZIP1	zinc/iron transporter		583	489	1025	619	981	796	589	1131	4384	1061	769	936	2878	5340	4472	9068	699	406	1288	626	775	619	893	1186	3762	1292	901	1383	1208	2836	3214	4124	2048.44	812	2340	2.881	1.52675	6.36045e-06
TR17443|c0_g1_i5												1	0	0	0	0	0	0	0	12	386	1	0	0	3	0	2	1	0	0	0	0	0	0	0	10	470	1	0	0	2	0	1	50.25	0	60	231.142	7.85264	9.36128e-06
gene11135	LOC5573455	AAEL010500	NC_035108.1	446248604	446260098	-	protein_coding	protein_coding	glutathione S-transferase D7	glutathione transferase		3	2	1	8	15	11	11	4	16	4	6	17	10	36	20	2765	4	2	1	8	12	9	17	4	14	5	7	25	4	19	14	1258	47.91	7	168	23.704	4.56705	1.09615e-05
gene5056	LOC5570459	AAEL008359	NC_035108.1	42010364	42011634	+	protein_coding	protein_coding	uncharacterized LOC5570459	unspecified product		2	11	0	2	3	4	0	18	1111	3	3	5	13	7	2	425	2	9	0	2	2	3	0	19	953	4	4	7	5	4	1	193	90	5	146	29.882	4.90121	1.07035e-05
gene11081	LOC5572075	AAEL001708	NC_035108.1	443268419	443279700	-	protein_coding	protein_coding	uncharacterized LOC5572075	unspecified product		20	47	11	27	0	1	6	1	195	21	27	8	29	6	16	4452	24	39	14	27	0	1	9	1	167	26	32	12	12	3	11	2025	113.88	14	286	19.684	4.29897	1.16309e-05
TR17887|c0_g1_i1											XP_001647940.2 ornithine decarboxylase 1	1	2	4	1	4	3	0	2	14	4	10	149	1	30	3	129	1	2	5	1	3	2	0	2	12	5	12	220	0	16	2	59	31.81	2	41	18.395	4.20122	1.4595e-05
TR13887|c0_g1_i1											ABF18342.1 putative salivary secreted peptide	11	14	15	16	17	65	38	11	152	206	147	400	10	234	53	392	13	12	19	16	13	51	58	12	130	251	172	591	4	124	38	178	318.16	24	186	7.691	2.9432	1.74003e-05
TR172|c1_g1_i4											EAT38921.1 AAEL009219-PA	4	1	3	4	4	11	6	1	14	73	35	155	7	23	4	161	5	1	4	4	3	9	9	1	12	89	41	229	3	12	3	73	41.97	4	58	12.804	3.67852	2.22512e-05
gene5573	LOC5574806	AAEL002467	NC_035108.1	78797991	78799643	+	protein_coding	protein_coding	probable chitinase 10	unspecified product		2696	1181	579	561	954	835	1336	1173	106013	3015	1624	806	1494	1855	28652	642	3232	980	728	567	754	649	2024	1230	90977	3673	1902	1191	627	985	20589	292	33767.3	1270	15030	11.83	3.56442	2.57481e-05
gene3062	LOC5564376	AAEL014408	NC_035107.1	212883716	212891590	+	protein_coding	protein_coding	M-phase inducer phosphatase	m-phase inducer phosphatase(cdc25)		11	51	9	23	12	26	6	34	63	166	5	21	1835	70	45	190	13	42	11	23	9	20	9	36	54	202	6	31	770	37	32	86	111.84	20	152	7.326	2.8731	2.76225e-05
TR3799|c0_g1_i1												1	1	2	4	2	3	3	0	24	9	13	6	21	12	9	17	1	1	3	4	2	2	5	0	21	11	15	9	9	6	6	8	17.59	2	11	4.881	2.28723	3.05048e-05
gene4468	LOC5573692	AAEL010653	NC_035108.1	4387709	4389529	+	protein_coding	protein_coding	putative alpha-L-fucosidase	alpha-l-fucosidase		872	184	117	938	308	140	246	411	36617	244	165	380	191	2973	6325	446	1045	153	147	949	243	109	373	431	31424	297	193	561	80	1579	4545	203	5245.62	431	4860	11.271	3.4945	3.64268e-05
gene76	LOC5574523	AAEL011203	NC_035107.1	3876596	3900214	-	protein_coding	protein_coding	cholesterol 7-desaturase	unspecified product		131	130	229	124	325	106	54	126	2245	267	272	487	458	341	2004	3100	157	108	288	125	257	82	82	132	1927	325	319	719	192	181	1440	1410	1969.31	154	814	5.282	2.40112	3.59928e-05
gene8639	LOC5578590	AAEL013774	NC_035108.1	277615681	277616738	-	protein_coding	protein_coding	uncharacterized LOC5578590	unspecified product		7940	14562	11661	10895	19200	14479	8474	61076	298841	15293	21602	196749	1669	140008	149039	197624	9518	12088	14653	11021	15166	11254	12841	64036	256456	18629	25305	290648	701	74362	107097	89887	127952	18822	107886	5.73	2.51857	3.83568e-05
gene17220	LOC5574696	AAEL011337	NC_035109.1	353934384	353935468	+	protein_coding	protein_coding	uncharacterized LOC5574696	unspecified product		0	4	0	0	2	1	0	0	620	0	4	9	0	1	43	13	0	3	0	0	2	1	0	0	532	0	5	13	0	1	31	6	61.25	1	74	83.41	6.38214	4.23115e-05
TR3545|c0_g2_i1											XP_001657370.2 vanin-like protein 1	0	5	1	0	2	5	1	0	25	14	16	38	13	26	1	34	0	4	1	0	2	4	2	0	21	17	19	56	5	14	1	15	29.84	2	18	10.612	3.40765	4.52733e-05
TR18180|c0_g1_i1												1	4	0	0	1	1	0	2	1302	1	54	0	1628	3	2	3	1	3	0	0	1	1	0	2	1117	1	63	0	684	2	1	1	174.53	1	234	199.44	7.63981	4.77161e-05
TR17909|c0_g1_i1											AAY32604.1 laccase-like multicopper oxidase 2	3	19	2	4	0	0	3	1	112	37	24	129	1	15	4	49	4	16	3	4	0	0	5	1	96	45	28	191	0	8	3	22	317.56	4	49	12.029	3.58843	5.33602e-05
gene2035	LOC5565073	AAEL004582	NC_035107.1	144814430	144829022	+	protein_coding	protein_coding	beta-galactosidase	beta-galactosidase		201	178	119	151	199	1282	582	1663	34510	2303	824	1448	317	5292	5903	800	241	148	150	153	157	996	882	1744	29615	2805	965	2139	133	2811	4242	364	13592.4	559	5384	9.634	3.26818	5.65438e-05
TR3600|c0_g1_i1											XP_001660726.1 probable cytochrome P450 12a4, mitochondrial isoform X1	0	1	0	1	6	3	5	1	21	30	13	37	2	18	4	72	0	1	0	1	5	2	8	1	18	37	15	55	1	10	3	33	30.88	2	22	9.32	3.22029	6.23468e-05
gene10763	LOC5573188	AAEL001986	NC_035108.1	426640801	426704605	-	protein_coding	protein_coding	kinesin-like protein KIF14	kinesin-like protein KIF1B		34	124	29	131	27	142	33	40	253	152	140	186	2384	139	108	424	41	103	36	133	21	110	50	42	217	185	164	275	1001	74	78	193	200.22	67	273	4.053	2.01905	6.71764e-05
gene6902	LOC5572539	AAEL022139	NC_035108.1	164465301	164473369	-	protein_coding	protein_coding	protein I'm not dead yet	unspecified product		17	8	4	10	6	16	55	4	484	50	68	183	16	54	105	78	20	7	5	10	5	12	83	4	415	61	80	270	7	29	75	35	667.28	18	122	6.674	2.73854	7.33821e-05
gene16264	LOC5577180	AAEL013052	NC_035109.1	310492268	310504566	+	protein_coding	protein_coding	ubiquitin carboxyl-terminal hydrolase	ubiquitin carboxyl-terminal hydrolase isozyme L3		654	1144	579	822	1018	1293	451	920	6103	712	827	1805	4156	2498	3443	3245	784	950	728	831	804	1005	683	965	5237	867	969	2666	1745	1327	2474	1476	1667.72	844	2095	2.48	1.31053	7.73738e-05
gene10309	LOC5575508	AAEL011882	NC_035108.1	396160128	396162090	+	protein_coding	protein_coding	mite allergen Der f 3	trypsin-zeta, putative		1	2	0	2	4	3	2	2	20	5	2	79	2	13	45	21	1	2	0	2	3	2	3	2	17	6	2	117	1	7	32	10	11.72	2	24	11.47	3.51981	8.64613e-05
gene12123	LOC5575395	AAEL011803	NC_035109.1	36086745	36304416	-	protein_coding	protein_coding	erythrocyte band 7 integral membrane protein	prohibitin, putative		631	2170	497	941	2378	1566	563	3875	16759	709	656	7255	1368	7400	23795	9141	756	1801	625	952	1878	1217	853	4063	14382	864	768	10717	574	3930	17099	4158	6307.06	1518	6562	4.321	2.11126	0.000100302
gene16616	LOC5567220	AAEL000898	NC_035109.1	332922989	332933714	-	protein_coding	protein_coding	glutactin	unspecified product		2446	2670	1702	2075	4715	4064	935	7663	28573	1881	2758	18754	6144	29921	16043	18404	2932	2216	2139	2099	3724	3159	1417	8034	24520	2291	3231	27704	2580	15892	11528	8371	16091	3215	12015	3.735	1.90117	0.000102913
TR15217|c1_g1_i1												27	41	1	18	0	1	5	13	175	5	17	862	6	76	36	60	32	34	1	18	0	1	8	14	150	6	20	1273	3	40	26	27	381.38	14	193	14.19	3.82684	0.000106591
TR17530|c0_g1_i1											XP_019560966.1 intracellular protein transport protein USO1-like	3	7	2	10	3	8	1	2	10	24	31	31	25	35	4	59	4	6	3	10	2	6	2	2	9	29	36	46	10	19	3	27	15.69	4	22	4.943	2.3053	9.64558e-05
TR17938|c0_g2_i1											XP_021707974.1 proprotein convertase subtilisin/kexin type 5	3	0	1	3	0	9	3	4	21	29	6	54	4	35	9	62	4	0	1	3	0	7	5	4	18	35	7	80	2	19	6	28	21.56	3	24	7.94	2.98913	9.40296e-05
TR4187|c0_g1_i1											XP_021711348.1 glutathione S-transferase isoform X1	13	11	12	14	8	25	32	17	145	104	69	304	17	142	36	248	16	9	15	14	6	19	48	18	124	127	81	449	7	75	26	113	159.56	18	125	6.854	2.77689	0.000105632
gene2843	LOC5567079	AAEL019781	NC_035107.1	201639971	201666309	+	protein_coding	protein_coding	uncharacterized LOC5567079	unspecified product		21	42	21	24	69	19	19	43	1666	18	22	129	97	413	153	376	25	35	26	24	55	15	29	45	1430	22	26	191	41	219	110	171	1249.34	32	276	8.665	3.11526	0.000118995
gene781	LOC5570648	AAEL008468	NC_035107.1	53209221	53239627	+	protein_coding	protein_coding	cystathionine beta-synthase	cysteine synthase		29	196	9	70	24	97	35	57	896	34	48	233	2963	47	228	315	35	163	11	71	19	75	53	60	769	41	56	344	1244	25	164	143	524.59	61	348	5.692	2.50896	0.000117541
TR15308|c0_g2_i1											XP_021703132.1 probable cytochrome P450 6d4	2	1	4	4	0	3	0	0	12	32	8	31	0	33	7	64	2	1	5	4	0	2	0	0	10	39	9	46	0	18	5	29	20.28	2	20	10.064	3.33113	0.000117685
gene17838	LOC5567883	AAEL006353	NC_035109.1	396837507	396838743	-	protein_coding	protein_coding	sulfotransferase family cytosolic 1B member 1	sulfotransferase (sult)		1073	288	162	157	639	423	342	982	7401	649	543	2495	209	2749	4645	2813	1286	239	204	159	505	329	518	1030	6351	791	636	3686	88	1460	3338	1279	2623.81	534	2204	4.128	2.04545	0.000138531
gene9403	LOC110676778	AAEL020078	NC_035108.1	329127745	329128514	+	protein_coding	protein_coding	uncharacterized LOC110676778	unspecified product		11	9	10	10	10	7	7	31	162	10	100	79	6	35	18	375	13	7	13	10	8	5	11	33	139	12	117	117	3	19	13	171	95.66	12	74	5.868	2.55287	0.000135309
TR10649|c0_g1_i1											XP_021708173.1 xaa-Pro dipeptidase	2	3	0	1	0	2	3	0	17	34	5	31	11	2	1	15	2	2	0	1	0	2	5	0	15	41	6	46	5	1	1	7	28.34	2	15	9.526	3.25194	0.000140232
gene17630	LOC5569737	AAEL007876	NC_035109.1	381616266	381885758	+	protein_coding	protein_coding	tyrosine-protein kinase-like otk	tyrosine protein kinase with ig domain		10	13	9	5	1	11	9	3	12	22	12	3	1144	8	3	34	12	11	11	5	1	9	14	3	10	27	14	4	480	4	2	15	27.62	8	70	8.483	3.08464	0.000143277
gene6661	LOC5564217	AAEL021611	NC_035108.1	147473428	147499618	+	protein_coding	protein_coding	protein prune homolog 2	Putative cdc42 rho gtpase-activating protein [Source:UniProtKB/TrEMBL;Acc:A0A0P6JSQ8]		8	34	9	23	2	4	3	6	22	5	10	12	1684	42	49	7	10	28	11	23	2	3	5	6	19	6	12	18	707	22	35	3	37.34	11	103	9.209	3.20298	0.000152542
TR13424|c0_g1_i1											XP_001663895.2 trypsin 5G1	6	2	4	4	3	3	14	3	57	26	33	246	8	43	0	7	7	2	5	4	2	2	21	3	49	32	39	363	3	23	0	3	691.31	6	64	10.892	3.44521	0.000153946
gene11386	LOC110677215	AAEL020287	NC_035108.1	464068351	464087784	-	protein_coding	protein_coding	zinc finger protein 160-like	unspecified product		32	30	24	30	43	7	1	5	48	44	163	42	1075	44	60	143	38	25	30	30	34	5	2	5	41	54	191	62	451	23	43	65	58.16	21	116	5.429	2.44056	0.000167825
gene11911	LOC5572235	AAEL019491	NC_035109.1	22324420	22600364	+	protein_coding	protein_coding	gonadotropin-releasing hormone II receptor	unspecified product		21	8	4	8	20	19	0	8	12	14	6	7	2438	9	9	15	25	7	5	8	16	15	0	8	10	17	7	10	1024	5	6	7	44.91	10	136	12.694	3.66606	0.00016567
TR12551|c0_g1_i1											XP_001647937.2 phosphoenolpyruvate carboxykinase [GTP]	0	0	0	0	0	0	0	0	10	0	0	10	1	1	0	0	0	0	0	0	0	0	0	0	9	0	0	15	0	1	0	0	23.69	0	3	23.753	4.57005	0.00016254
TR15308|c0_g1_i1											XP_021703132.1 probable cytochrome P450 6d4	0	6	7	0	15	8	1	1	20	60	12	34	2	73	26	86	0	5	9	0	12	6	2	1	17	73	14	50	1	39	19	39	31.44	4	32	6.97	2.80108	0.000159477
TR16259|c1_g1_i1												5	5	14	10	7	5	4	4	127	45	6	53	4	44	32	60	6	4	18	10	6	4	6	4	109	55	7	78	2	23	23	27	89.5	7	40	5.585	2.48148	0.000168592
gene15109	LOC5576245	AAEL002848	NC_035109.1	233183297	233276391	-	protein_coding	protein_coding	tubulin beta-3 chain	tubulin beta chain		459	864	94	208	506	134	400	273	12831	280	468	643	565	469	4559	4033	550	717	118	210	400	104	606	286	11011	341	548	950	237	249	3276	1834	3283.47	374	2306	6.163	2.62368	0.000183459
TR13471|c0_g1_i1											XP_001648457.11,5-anhydro-D-fructose reductase	5	2	4	2	4	7	2	4	23	31	19	51	2	37	2	73	6	2	5	2	3	5	3	4	20	38	22	75	1	20	1	33	20.34	4	26	6.654	2.73433	0.000193438
TR15725|c0_g1_i2											P41822.2 RecName: Full=Ferritin subunit; AltName: Full=AeFer(H); AltName: Full=Ferritin heavy chain-like protein; Flags: Precursor	35	19	26	39	50	108	65	52	338	322	150	285	62	328	67	628	42	16	33	39	39	84	98	55	290	392	176	421	26	174	48	286	462.69	51	227	4.452	2.15458	0.000194846
TR17479|c0_g2_i1											ABV44730.1 membrane-associated LPS-inducible TNF alpha factor protein-like protein	1	1	1	5	0	3	0	0	31	14	3	44	3	6	6	2	1	1	1	5	0	2	0	0	27	17	4	65	1	3	4	1	44.22	1	15	10.154	3.34392	0.000209614
TR3343|c0_g1_i4											AAL56547.1 gag polyprotein	2	20	7	0	0	45	15	3	85	57	36	17	52	163	252	49	2	17	9	0	0	35	23	3	73	69	42	25	22	87	181	22	72.53	11	65	5.823	2.54165	0.000207763
gene10898	LOC5575537	AAEL002676	NC_035108.1	431998775	432526281	-	protein_coding	protein_coding	angiotensin-converting enzyme	angiotensin-converting enzyme		2	33	13	8	8	23	4	10	7	5	8	19	939	12	9	727	2	27	16	8	6	18	6	10	6	6	9	28	394	6	6	331	34.56	12	98	8.159	3.02841	0.000230888
gene17501	LOC5574194	AAEL002311	NC_035109.1	374132190	374190212	-	protein_coding	protein_coding	ADP-ribosylation factor-like protein 6	ADP-ribosylation factor, putative		12	17	8	3	15	6	8	15	23	38	14	153	774	42	18	45	14	14	10	3	12	5	12	16	20	46	16	226	325	22	13	20	51.72	11	86	7.923	2.98601	0.000230577
TR10697|c0_g1_i1											XP_001652216.1 probable cytochrome P450 9f2	3	2	5	3	0	2	3	0	13	25	13	24	4	15	11	16	4	2	6	3	0	2	5	0	11	30	15	35	2	8	8	7	13.19	3	14	5.586	2.48182	0.0002418
gene642	LOC5577559	AAEL020960	NC_035107.1	43918659	43930679	-	protein_coding	protein_coding	zinc carboxypeptidase	Carboxypeptidase A [Source:UniProtKB/TrEMBL;Acc:Q6J6D9]		608	2618	582	559	1014	715	544	1288	7817	1553	1701	904	2321	3646	4011	4178	729	2173	731	565	801	556	824	1350	6708	1892	1993	1335	975	1936	2882	1900	2023.78	966	2453	2.537	1.34305	0.000247888
TR18089|c0_g1_i1											XP_011493702.1 charged multivesicular body protein 1b-2	1	2	0	2	1	5	1	1	15	16	6	8	8	10	6	24	1	2	0	2	1	4	2	1	13	19	7	12	3	5	4	11	15.03	2	9	5.507	2.46132	0.000252097
TR7939|c0_g1_i1											XP_019558023.1 PREDICTED: uncharacterized protein LOC109426919	4	3	2	9	1	4	5	2	21	28	11	109	2	17	4	40	5	2	3	9	1	3	8	2	18	34	13	161	1	9	3	18	52.78	4	32	7.728	2.95008	0.000259874
gene3012	LOC5572333	AAEL009722	NC_035107.1	209734678	209748918	-	protein_coding	protein_coding	proclotting enzyme	clip-domain serine protease, putative		24	567	26	104	47	20	25	164	1188	47	79	508	1969	1208	563	4394	29	471	33	105	37	16	38	172	1020	57	93	750	827	642	405	1999	1320.5	113	724	6.414	2.68113	0.000275586
gene15169	LOC5571172	AAEL008862	NC_035109.1	236662627	236680024	-	protein_coding	protein_coding	uncharacterized protein C05D11.1	unspecified product		1422	2254	1339	1686	1976	1638	1422	869	10062	1777	1301	2413	12655	2943	5439	5174	1705	1871	1683	1705	1561	1273	2155	911	8635	2165	1524	3565	5314	1563	3908	2353	3330.78	1608	3628	2.253	1.17196	0.000296848
gene17394	LOC5564753		NC_035109.1	368477849	368521442	+	protein_coding		probable cytochrome P450 9f2			585	358	990	225	452	183	1371	825	23024	249	1034	17075	155	850	4828	2004	701	297	1244	228	357	142	2077	865	19758	303	1211	25224	65	451	3469	911	7639.91	739	6424	8.694	3.11998	0.000296684
gene13054	LOC5563577	AAEL000044	NC_035109.1	102017239	102018959	+	protein_coding	protein_coding	ornithine decarboxylase 1	ornithine decarboxylase		3258	511	4768	1457	2436	4632	2312	7161	26976	806	3183	47167	502	39073	15895	77583	3905	424	5991	1474	1924	3600	3503	7508	23150	982	3729	69678	211	20753	11422	35288	15604.2	3541	20652	5.826	2.54257	0.00032007
gene1739	LOC5567037	AAEL005790	NC_035107.1	121872294	121935808	-	protein_coding	protein_coding	NADP-dependent malic enzyme	malic enzyme		658	2664	622	1179	1251	1332	995	2142	4001	1052	1287	1587	6092	4004	3765	43898	789	2211	782	1193	988	1035	1508	2246	3434	1281	1508	2344	2558	2127	2705	19966	4442	1344	4490	3.333	1.73669	0.00031869
gene9968	LOC5577615	AAEL028088	NC_035108.1	366768664	366781642	+	protein_coding	protein_coding	uncharacterized LOC5577615	unspecified product		152	261	196	251	803	473	264	1293	3581	285	319	2373	1602	1222	2768	3472	182	217	246	254	634	368	400	1356	3073	347	374	3506	673	649	1989	1579	1962.53	457	1524	3.329	1.73515	0.000307312
TR8439|c0_g1_i1											XP_001648461.1 aldose reductase isoform X1	0	1	3	2	1	16	5	2	10	34	25	20	20	30	17	89	0	1	4	2	1	12	8	2	9	41	29	30	8	16	12	40	13.44	4	23	6.093	2.60719	0.000320686
[truncated: 3 more columns]

## Sheet: infected vs uninfected 48h DOWN
Candidate for functional follow-up	Id	NCBI_ID	VectorBase_ID	NCBI_chr	start	stop	strand	NCBI_gene_biotype	VectorBase_ebi_biotype	NCBI_product	VectorBase_description	predicted_description	D1-48-L-1	D1-48-L-2	D1-48-L-3	D1-48-L-4	D1-48-L-5	D1-48-L-6	D1-48-L-7	D1-48-L-8	D1-48-H-1	D1-48-H-2	D1-48-H-3	D1-48-H-4	D1-48-H-5	D1-48-H-6	D1-48-H-7	D1-48-H-8	norm.D1-48-L-1	norm.D1-48-L-2	norm.D1-48-L-3	norm.D1-48-L-4	norm.D1-48-L-5	norm.D1-48-L-6	norm.D1-48-L-7	norm.D1-48-L-8	norm.D1-48-H-1	norm.D1-48-H-2	norm.D1-48-H-3	norm.D1-48-H-4	norm.D1-48-H-5	norm.D1-48-H-6	norm.D1-48-H-7	norm.D1-48-H-8	baseMean	D1L48	D1H48	FC	log2FoldChange
	gene1642	LOC5569251	AAEL001231	NC_035107.1	114848102	115918270	+	protein_coding	protein_coding	disintegrin and metalloproteinase domain-containing protein 12	MIND-MELD/ADAM		20	31	19	16018	19	36	26	2	13	30	12	14	235	29	30	47	24	26	24	16203	15	28	39	2	11	37	14	21	99	15	22	21	527.03	2045	30	0.015	-6.08984
	gene765	LOC5569934	AAEL008032	NC_035107.1	51895060	51956833	+	protein_coding	protein_coding	protein msta	SET domain-containing protein [Source:UniProtKB/TrEMBL;Acc:A0A1S4FI78]		719	462	343	511	12	1	0	0	4	0	6	0	15	7	1	34	862	384	431	517	9	1	0	0	3	0	7	0	6	4	1	15	73.34	276	4	0.017	-5.84513
	TR4960|c0_g1_i1												34	11	49	36	12	20	51	20	12	5	3	2	18	12	11	8	41	9	62	36	9	16	77	21	10	6	4	3	8	6	8	4	14.75	34	6	0.185	-2.43733
	TR211|c1_g1_i1												4	3	6833	2000	1723	6	9	1	6	11	80	1	21	54	1	3	5	2	8586	2023	1361	5	14	1	5	13	94	1	9	29	1	1	553.81	1500	19	0.013	-6.28456
	gene2293	LOC5577673	AAEL013304	NC_035107.1	155990825	156011249	-	protein_coding	protein_coding	UNC93-like protein MFSD11	unspecified product		5787	1404	1429	3435	453	361	2884	2736	919	337	335	190	853	2057	199	780	6937	1166	1796	3475	358	281	4370	2869	789	411	392	281	358	1093	143	355	2452.72	2656	478	0.18	-2.47645
x	gene430	LOC5568336	AAEL001433	NC_035107.1	28441163	28506750	+	protein_coding	protein_coding	post-GPI attachment to proteins factor 2-like	fgf receptor activating protein		32	54	25698	2668	10470	119	46	41	37	18	282	31	66	505	60	226	38	45	32291	2699	8270	92	70	43	32	22	330	46	28	268	43	103	2728.75	5444	109	0.02	-5.64212
	gene4255	LOC5578914	AAEL003742	NC_035107.1	303879280	303881418	+	protein_coding	protein_coding	glucosylceramidase	glucosylceramidase		5399	370	337	3542	52	57	1198	205	83	34	206	4	1213	125	108	159	6472	307	423	3583	41	44	1815	215	71	41	241	6	509	66	78	72	4711.09	1612	136	0.084	-3.57419
	gene729	LOC110676901	AAEL024164	NC_035107.1	49019138	49020820	+	protein_coding	protein_coding	thiamine transporter 1-like	unspecified product		2005	222	759	446	2343	1926	1030	286	94	393	228	284	445	327	241	521	2403	184	954	451	1851	1497	1561	300	81	479	267	420	187	174	173	237	424.59	1150	252	0.219	-2.19208
	TR1455|c0_g1_i1												2	0	1761	1735	691	6	3	0	2	2	21	1	0	13	0	2	2	0	2213	1755	546	5	5	0	2	2	25	1	0	7	0	1	201.88	566	5	0.009	-6.86972
	TR9888|c0_g1_i1												33	13	53	21	47	49	25	3	3	0	9	11	11	3	0	19	40	11	67	21	37	38	38	3	3	0	11	16	5	2	0	9	18.16	32	6	0.172	-2.53953
[truncated: 4 more columns]
