# Supplementary material for: Dengue virus susceptibility in Aedes aegypti linked to natural cytochrome P450 promoter variants
Source: Nat Commun. 2025 Aug 12;16:7468. doi: 10.1038/s41467-025-62693-y (PMC12343897; doi:10.1038/s41467-025-62693-y)
Supplement: Supplementary file 7 — Source Data [file 41467_2025_62693_MOESM7_ESM.xlsx]

## Sheet: Fig 1c
Day 0	Day 1	Day 2	Day 7	Day 10
982000	2870	0	744000	0
866000	24100	151	15400	13300000
1110000	2240	23300	0	12700000
994000	193	4270	43800000	0
1010000	2290	1740	0	9980000
396000	260	2830	161	0
244000	3490	0	220000	0
686000	45600	278000	155000	0
452000	6150	83500	0	0
1070000	1820	0	91300	0
773000	23400	420	0	6760000
686000	11200	0	267000	5380000
377000	15300	5250	0	0
640000	11700	0	0	0
222000	2910	0	3460000	726000
394000	17200	3440	35700	6720000
215000	648	10100	0	3110000
660000	27600	67400	890000	6030000
523000	4750	21600	919000	717
681000	14000	0	24400	846000
310000	1080	82500	2270000	9850000
70000	1260	0	0	0
803000	0	0	319000	1670000
255000	17300	0	69800	0

## Sheet: Fig 1d
Day 0	Day 1	Day 2	Day 7	Day 10
1650	0	0	9000	0
1580	0	0	8250	0
750	0	0	0	0
8250	0	0	0	82500
12800	0	0	825000	0
13500	0	0	0	16500
15000	0	0	13500	75000
8250	0	0	16500	0
1580	0	0	0	30000
1500	0	0	30000	2250
8250	0	0	0	0
11300	0	0	0	0
1950	0	0	6750	16500
6750	0	0	0	15000
2250	0	0	375	0
2250	0	0	0	0
6750	0	0	0	0
2250	0	0	600	900
2250	0	0	0	0
14300	0	0	15000	8250
8250	0	0	0	150
750	0	0	60000	0
16500	0	0	11300	1350
6000	0	0	0	6000

## Sheet: Fig 2a
NI	Control	CYP4G15
0.66896378	0.05041511	0.00412898
1.22264028	0.28322097	0.10083022
0.0260965	0.7845841	0.41179551
1.93187266	2.31337637	0.06121377
0.48632747	0.952638	0.00922651
0.26794337	0.01269144	0.00195313
0.11033787	0.00552427	0.00866851
0.06983045	1.08673486	0.06698584
2.02791896	0.28519093	0.004044
3.09512999	0.24485507	0.10223776
0.28917205	0.56644194	0.80664176
2.8679105	0.31864016	0.00112178
0.64617642	0.01052526	0.02194445
0.4061262	0.27357343	0.00319493
0.2102241	0.0017725	0.01686294
1.63580412	0.20732989	0.08304286
0.51050606	2.07052985	0.17313868
0.12940812	0.00224355	0.13490353
3.31727818	2.53151319	0.20589775
1.86606598	0.00909948	0.18174656
0.70710678	2.04202425	0.14865089
0.39502066	0.02915728	0.06121377
0.82931955	1.51571657	0.13678671
0.34151006	2.41161566	0.27739237
2.42838977	1.24833055	0.34388545
0.64617642	0.01038036	0.000051324
	1.59107297	0.18685616
	4.28709385	0.05403358
	1.8276629	0.11582351
		0.64617642
		0.06337247
		0.03820751

## Sheet: Fig 2b
Knockdown	Replicate	DENV-1
Control	1	0
Control	1	0
Control	1	0
Control	1	0
Control	1	0
Control	1	307000
Control	1	33000
Control	1	0
Control	1	0
Control	1	0
Control	1	0
Control	1	0
Control	1	425000
Control	1	0
Control	1	0
Control	1	46700
Control	1	0
Control	1	40000
Control	1	0
Control	1	2660000
Control	1	79200
Control	1	270000
Control	1	2570
Control	1	0
Control	1	50000
Control	1	0
Control	1	30900
Control	1	0
Control	1	0
Control	1	0
Control	1	0
Control	1	2300
CYP4G15	1	6080
CYP4G15	1	5000
CYP4G15	1	5070000
CYP4G15	1	57000
CYP4G15	1	22
CYP4G15	1	360000
CYP4G15	1	29
CYP4G15	1	850000
CYP4G15	1	856000
CYP4G15	1	555000
CYP4G15	1	0
CYP4G15	1	0
CYP4G15	1	80.5
CYP4G15	1	55
CYP4G15	1	8030000
CYP4G15	1	43800000
CYP4G15	1	0
CYP4G15	1	208
CYP4G15	1	0
CYP4G15	1	2300
CYP4G15	1	2500
CYP4G15	1	0
CYP4G15	1	2220000
CYP4G15	1	0
CYP4G15	1	280
CYP4G15	1	0
CYP4G15	1	250000
CYP4G15	1	0
CYP4G15	1	430000
CYP4G15	1	50000
CYP4G15	1	4880000
CYP4G15	1	39000
Control	2	0
Control	2	330500
Control	2	3080000
Control	2	0
Control	2	90000
Control	2	0
Control	2	2040000
Control	2	3492000
Control	2	295000
Control	2	4760000
Control	2	63000
Control	2	0
Control	2	2060000
Control	2	0
Control	2	0
Control	2	3405000
Control	2	0
Control	2	52900
Control	2	650000
Control	2	0
Control	2	3903000
Control	2	0
Control	2	0
Control	2	2200
Control	2	2670
Control	2	43080
Control	2	0
Control	2	0
Control	2	0
Control	2	0
Control	2	0
Control	2	0
CYP4G15	2	3500000
CYP4G15	2	2550000
CYP4G15	2	9000000
CYP4G15	2	6650000
CYP4G15	2	420000000
CYP4G15	2	74900000
CYP4G15	2	9000000
CYP4G15	2	203000
CYP4G15	2	3720000
CYP4G15	2	700000
CYP4G15	2	2090000
CYP4G15	2	0
CYP4G15	2	0
CYP4G15	2	73900
CYP4G15	2	284000
CYP4G15	2	7000000
CYP4G15	2	270000
CYP4G15	2	30000
CYP4G15	2	489000
CYP4G15	2	0
CYP4G15	2	5940000
CYP4G15	2	905000000
CYP4G15	2	0
CYP4G15	2	0
CYP4G15	2	4580000
CYP4G15	2	0
CYP4G15	2	320000
CYP4G15	2	0
CYP4G15	2	3360000
CYP4G15	2	25000000
CYP4G15	2	6290000
CYP4G15	2	654000
Control	3	0
Control	3	0
Control	3	0
Control	3	0
Control	3	0
Control	3	307000
Control	3	33000
Control	3	0
Control	3	0
Control	3	0
Control	3	0
Control	3	0
Control	3	425000
Control	3	0
Control	3	0
Control	3	46700
Control	3	0
Control	3	0
Control	3	300000
Control	3	2660000
Control	3	79200
Control	3	270000
Control	3	2570
Control	3	0
Control	3	50000
Control	3	0
Control	3	30900
Control	3	0
Control	3	0
Control	3	3030
Control	3	0
CYP4G15	3	2060000
CYP4G15	3	520000
CYP4G15	3	5430000
CYP4G15	3	2200000
CYP4G15	3	82300
CYP4G15	3	63900
CYP4G15	3	6080
CYP4G15	3	5000
CYP4G15	3	5070000
CYP4G15	3	57000
CYP4G15	3	22
CYP4G15	3	2
CYP4G15	3	29
CYP4G15	3	850000
CYP4G15	3	856000
CYP4G15	3	0
CYP4G15	3	0
CYP4G15	3	0
CYP4G15	3	280
CYP4G15	3	0
CYP4G15	3	250000
CYP4G15	3	0
CYP4G15	3	0
CYP4G15	3	50000
CYP4G15	3	4670000
CYP4G15	3	228
CYP4G15	3	4900000

## Sheet: Fig 2c
Control	PUb>CYP4G15
0.00245257	2.06103642
0.0004947	0.83512844
2.07278431	0.22044337
0.15099995	0.63638865
0.00202223	0.38186114
0.00007818	0.47723442
0.4461374	0.00228652
0.00186667	0.76789981
0.00097364	0.47805881
0.00138393	0.68076086
0.00065364	2.54231007
0.43131387	0.8128156
0.00351422	1.7603716
0.00189976	5.97558518
0.31628346	3.28075987
3.25712706	2.58312955
0.00077651	1.21722848
0.00083037	0.00080402
2.16353431	0.50593712
0.00373634	2.1576188
0.00049769	3.59205639
0.00036902	1.04407837
0.00104544	2.0573254
1.61187515	0.87092476
0.000048322	0.49346169
0.0001504	0.7938234
0.00020994	0.00054845
0.00020764	0.22956427
0.00060082	0.29934478
7.52655669	2.45916749
0.00111048	1.75128029
0.00088197	6.19742969

## Sheet: Fig 2d
Control	PUb>CYP4G15
0	0
0	0
0	0
0	603004.4
83457.04	0
0	0
3073.53	25808.9
58803	0
0	0
307374.53	830457.04
0	0
0	0
84680.65	0
0	0
0	45596
0	0
83457.04	0
84680.65	74940.4
0	0
0	0
344043.78	0
820733.46	0
87440.06	0
0	0
284680.65	0
58975.88	0
0	700688.3
307374.53	48879.3
742060.4	0
0	0
387698.72	0
0	0

## Sheet: Fig 2e
Control	PUb>CYP4G15
1.06061422	0.49382781
4.35891781	0.71780805
0.01096477	8.2697287
1.70881948	4.24292742
0.0011569	1.88238274
0.00013655	0.00259874
8.11566886	5.52716622
0.00109088	3.47882474
7.3270375	3.95010225
0.00051486	5.93019687
4.56758001	7.16228536
0.00096422	9.60995716
7.4419464	1.83536882
0.000061466	0.00392079
0.00530192	0.18728276
0.00047847	3.83902512
0.00174617	0.74985835
0.0010462	1.9564117
0.00148351	0.24458537
0.00036065	1.43770731
0.000056919	1.60416217
0.66819449	1.34794348
8.18419205	7.2801592
0.00169903	0.21375943
14.3254644	0.54316032
0.00524857	1.17008229
0.00172969	0.00012686
0.00089269	2.72057198
0.00083868	2.61840815
0.00279174	0.14589881
30.8665	1.40961385
0.00027669	3.59521986

## Sheet: Fig 2f
Control	PUb>CYP4G15
80098092	9549206
6053843	0
0	90902894
0	927368
800980	649
32982800	0
3980049	6326640
80452250	9870040
3343709	600320
52325793	38000000
8009892	0
5383855	206000000
74668657	47049809
48706887	0
74668657	209000000
6090823	0
85264462	0
56749087	4704980
99732226	830350
804522	0
9973222	0
738840	656629
6090823	0
6090823	0
48706887	88775
3343709	2766878
22352589	0
52325	0
74668657	98000000
56749087	0
228002	5926039
5383855	38679

## Sheet: Fig 3b
CYP4G15D0/D0	CYP4G15D0/D18	CYP4G15D18/D18
0.040107059	0.098755164	0.21915143
0.105112052	0.180491149	0.047038961
0.812252396	0.327598351	0.463294031
0.144586023	0.174342958
0.726986259	0.167240944
0.158219574	0.03018551
0.473028823	0.112656308
0.145591698	0.136786713
0.38958229	0.063372467
0.064257114	0.033031814
0.175555609	0.13030822
0.084202099	1.021012126
0.289172046	0.211686328
0.200267469	0.136786713
2.265767771	0.153893052
0.138696184	0.074325445
2.143546925	0.055939067
0.305660069	0.073812041
0.363493129	0.463294031
1.647182035
0.52123288
0.400534939
0.986232704
0.554784736
1.319507911
0.456915725
0.351111219
1.132883885
0.570381858
0.353553391
0.366021424
0.26061644
0.539614118
0.184283652
1.853176124
0.325335464
0.106579361
0.432268616

## Sheet: Fig 3d
PromD0>GFP	PromD18>GFP
135.297505907062	77.0211995592171
144.071624116636	77.8509496501289
155.9513148543	63.1418992540441
127.573994210433	65.2944675788221
93.0346877351392	80.7728108227336
90.2537688442211	75.6897709557501
113.568704029161	80.6871618575293
112.123811692378	70.7221123116725
107.379724752859	66.5759149940968
118.491849707345	71.5730546209464
118.478283929519	65.3540688834534
107.679496317415	61.8138533871929
95.4822907912114	84.0282976105679
122.965458597232	65.9207425449279
86.4405387647832	60.49067352752
115.22263235071	84.9201901178334
107.133835854726	68.8346807043931
120.428140270193	82.1806862202546
111.873374747183	75.2883939774153
137.047199409431	92.0464359796342
122.220706655711	58.690085121688
114.744263118253	56.3865410241767
107.158102766798	72.3788163457022
98.9230685409175	45.2164016927828
124.475399951765	54.2442540322581
116.560592133907	81.7408627284318
128.067680481283	47.9893268341878
130.977233609764	57.782614628821
104.26368286445	45.5745088032661
114.85640095107	60.5496670926088
134.897482014388	111.029143592325
107.140949554896	90.6930979978925
114.075540559152	93.4015156182614
137.206783437519	68.220321785766
135.218027734977	77.1333190822289
124.511854060193	79.7145855194124
100.094711458507	77.7194390338917
151.289785868835	76.3100471860974
124.74791439971	77.0446595534045
148.010449927431	77.552417794971
112.907236842105	90.6394194402421
94.9873405851463	78.7420753183419
102.447246666062	60.7835006307937
119.413353963342	64.0463655399342
114.417821782178	87.2422940500575
116.26771328238	78.5166626564004
123.646646646647	84.7653662643839
116.84986491702	104.787837715731
120.765574067367	101.574138761744
131.170073113991	63.5317321688501
128.07195810779	78.7954384724187
155.270297489929	85.749020128878
100.465639244628	72.3111892141046
115.972781975931	59.1195272763538
125.568960634381	82.7197650077655
101.271408839779	78.7296954314721
95.7224106041924	61.2237206589882
126.759027825727	71.1749340804219
120.048494851843
102.468824719514
128.071150097466

[truncated: 15 more sheets: Fig 3e, Fig 4a, Fig 4b, Fig 4c, Fig S1, Fig S3a, Fig S3b, Fig S3c, Fig S4a, Fig S4b, Fig S4c, Fig S5, Fig S7, Fig S8, Fig S9]
